# Supplementary material for: ﻿Caribbean Amphipoda (Crustacea) of Panama. Part I: parvorder Oedicerotidira
Source: Zookeys. 2023 Apr 24;1159:37–50. doi: 10.3897/zookeys.1159.102034 (PMC10193143; doi:10.3897/zookeys.1159.102034)
Supplement: XML Treatment for Hartmanodes [file zookeys.1159.102034-treatment1.xml]

<!DOCTYPE tp:taxon-treatment
  PUBLIC "-//TaxonX//DTD Taxonomic Treatment Publishing DTD v0 20100105//EN" "tax-treatment-NSO.dtd">
<tp:taxon-treatment xmlns:tp="http://www.plazi.org/taxpub"><tp:treatment-meta><kwd-group><label>Taxon classification</label><kwd>
                  <named-content content-type="kingdom">Animalia</named-content>
                </kwd><kwd>
                  <named-content content-type="order">Amphipoda</named-content>
                </kwd><kwd>
                  <named-content content-type="family">Oedicerotidae</named-content>
                </kwd></kwd-group><mixed-citation publication-type="journal"><person-group><name><surname>Durham</surname><given-names>Elizabeth L.</given-names></name><name><surname>White</surname><given-names>Kristine N.</given-names></name></person-group><article-title>﻿Caribbean <tp:taxon-name><tp:taxon-name-part taxon-name-part-type="order">Amphipoda</tp:taxon-name-part></tp:taxon-name> (<tp:taxon-name><tp:taxon-name-part taxon-name-part-type="subphylum">Crustacea</tp:taxon-name-part></tp:taxon-name>) of Panama. Part I: parvorder <tp:taxon-name><tp:taxon-name-part taxon-name-part-type="parvorder">Oedicerotidira</tp:taxon-name-part></tp:taxon-name></article-title><source>Zookeys</source><day>24</day><month>04</month><year>2023</year><volume>1159</volume><fpage>37</fpage><lpage>50</lpage><pub-id pub-id-type="doi">10.3897/zookeys.1159.102034</pub-id></mixed-citation></tp:treatment-meta><tp:nomenclature><label>﻿Genus</label><tp:taxon-name>
                <object-id xmlns:xlink="http://www.w3.org/1999/xlink" content-type="arpha" xlink:type="simple">147FB667-622E-54E6-A969-D84D5031D36D</object-id>
                <tp:taxon-name-part taxon-name-part-type="genus" reg="Hartmanodes">Hartmanodes</tp:taxon-name-part>
              </tp:taxon-name><tp:taxon-authority>Bousfield &amp; Chevrier, 1996</tp:taxon-authority></tp:nomenclature><tp:treatment-sec sec-type="Generic diagnosis" id="SECID0EMGAC"><title>Generic diagnosis.</title><p>Antenna 1 shorter than antenna 2; male antenna 2 much longer than that of female; head, rostrum large, apex deflexed. Gnathopods 1 and 2 not sexually dimorphic; gnathopod 1 carpus broad, propodus long, ovate; Gnathopod 2 subchelate, carpus narrow, propodus elongate, narrowing distally. Pereopod 5 coxa large, deep, equilobate. Pereopod 7 basis with small posterodistal lobe. Telson short, apex truncate or emarginate.</p></tp:treatment-sec></tp:taxon-treatment>
