# Supplementary material for: ﻿Caribbean Amphipoda (Crustacea) of Panama. Part I: parvorder Oedicerotidira
Source: Zookeys. 2023 Apr 24;1159:37–50. doi: 10.3897/zookeys.1159.102034 (PMC10193143; doi:10.3897/zookeys.1159.102034)
Supplement: XML Treatment for Hartmanodes nyei [file zookeys.1159.102034-treatment2.xml]

<!DOCTYPE tp:taxon-treatment
  PUBLIC "-//TaxonX//DTD Taxonomic Treatment Publishing DTD v0 20100105//EN" "tax-treatment-NSO.dtd">
<tp:taxon-treatment xmlns:tp="http://www.plazi.org/taxpub"><tp:treatment-meta><kwd-group><label>Taxon classification</label><kwd>
                  <named-content content-type="kingdom">Animalia</named-content>
                </kwd><kwd>
                  <named-content content-type="order">Amphipoda</named-content>
                </kwd><kwd>
                  <named-content content-type="family">Oedicerotidae</named-content>
                </kwd></kwd-group><mixed-citation publication-type="journal"><person-group><name><surname>Durham</surname><given-names>Elizabeth L.</given-names></name><name><surname>White</surname><given-names>Kristine N.</given-names></name></person-group><article-title>﻿Caribbean <tp:taxon-name><tp:taxon-name-part taxon-name-part-type="order">Amphipoda</tp:taxon-name-part></tp:taxon-name> (<tp:taxon-name><tp:taxon-name-part taxon-name-part-type="subphylum">Crustacea</tp:taxon-name-part></tp:taxon-name>) of Panama. Part I: parvorder <tp:taxon-name><tp:taxon-name-part taxon-name-part-type="parvorder">Oedicerotidira</tp:taxon-name-part></tp:taxon-name></article-title><source>Zookeys</source><day>24</day><month>04</month><year>2023</year><volume>1159</volume><fpage>37</fpage><lpage>50</lpage><pub-id pub-id-type="doi">10.3897/zookeys.1159.102034</pub-id></mixed-citation></tp:treatment-meta><tp:nomenclature><label>﻿</label><tp:taxon-name>
                <object-id xmlns:xlink="http://www.w3.org/1999/xlink" content-type="arpha" xlink:type="simple">F037AE9B-DF2C-5C05-8C57-5C33078DAEC7</object-id>
                <tp:taxon-name-part taxon-name-part-type="genus" reg="Hartmanodes">Hartmanodes</tp:taxon-name-part>
                <tp:taxon-name-part taxon-name-part-type="species" reg="nyei">nyei</tp:taxon-name-part>
              </tp:taxon-name><tp:taxon-authority>(Shoemaker, 1933)</tp:taxon-authority><xref ref-type="fig" rid="F1">Figs 1</xref><xref ref-type="fig" rid="F2">, 2</xref><xref ref-type="fig" rid="F6">, 6A</xref><tp:nomenclature-citation-list><tp:nomenclature-citation><tp:taxon-name>
                    <tp:taxon-name-part taxon-name-part-type="genus" reg="Monoculodes">Monoculodes</tp:taxon-name-part>
                    <tp:taxon-name-part taxon-name-part-type="species" reg="nyei">nyei</tp:taxon-name-part>
                  </tp:taxon-name><comment>Shoemaker, 1933: 9, fig. 5.</comment></tp:nomenclature-citation><tp:nomenclature-citation><tp:taxon-name>
                    <tp:taxon-name-part taxon-name-part-type="genus" reg="Hartmanodes">Hartmanodes</tp:taxon-name-part>
                    <tp:taxon-name-part taxon-name-part-type="species" reg="nyei">nyei</tp:taxon-name-part>
                  </tp:taxon-name><comment>: <xref ref-type="bibr" rid="B7">Bousfield and Chevrier 1996</xref>: 92; <xref ref-type="bibr" rid="B9">LeCroy 2000</xref>: 169, fig. 205.</comment></tp:nomenclature-citation></tp:nomenclature-citation-list></tp:nomenclature><tp:treatment-sec sec-type="material" id="SECID0EEJAC"><title>Material examined.</title><p>Panama • 1 ♀, 4.0 mm; Bocas del Toro, Crawl Cay;<named-content xmlns:xlink="http://www.w3.org/1999/xlink" content-type="dwc:verbatimCoordinates" xlink:type="simple"><named-content content-type="geo-json" specific-use="{&#34;type&#34;:&#34;Point&#34;,&#34;coordinates&#34;:[-82.129000,9.247500]}" id="NCID0ENJAC" xlink:type="simple"> 9.2475°N, 82.1290°W</named-content></named-content>; depth 5 m, in sand; 12 Aug 2021; K.N. White leg; <named-content xmlns:xlink="http://www.w3.org/1999/xlink" content-type="dwc:institutional_code" xlink:title="Smithsonian Institution, U.S. National Museum of Natural History" xlink:href="http://grbio.org/institution/smithsonian-institution-national-museum-natural-history-0" xlink:type="simple">USNM</named-content> 1522425 • 1 ♂, 3.5 mm; same station data as for preceding; <named-content xmlns:xlink="http://www.w3.org/1999/xlink" content-type="dwc:institutional_code" xlink:title="Smithsonian Institution, U.S. National Museum of Natural History" xlink:href="http://grbio.org/institution/smithsonian-institution-national-museum-natural-history-0" xlink:type="simple">USNM</named-content> 1522426 • 4 ♀; same station data as for preceding; <named-content xmlns:xlink="http://www.w3.org/1999/xlink" content-type="dwc:institutional_code" xlink:title="Smithsonian Institution, U.S. National Museum of Natural History" xlink:href="http://grbio.org/institution/smithsonian-institution-national-museum-natural-history-0" xlink:type="simple">USNM</named-content> 1522427 • 1 ♀, 1 ♂, 2 juvenile; Bocas del Toro, Crawl Caye; <named-content xmlns:xlink="http://www.w3.org/1999/xlink" content-type="dwc:verbatimCoordinates" xlink:type="simple"><named-content content-type="geo-json" specific-use="{&#34;type&#34;:&#34;Point&#34;,&#34;coordinates&#34;:[-82.143800,9.237600]}" id="NCID0EEKAC" xlink:type="simple">9.2376°N, 82.1438°W</named-content></named-content>; depth 2 m, in sand, 11 Aug 2021; K.N. White leg.; <named-content xmlns:xlink="http://www.w3.org/1999/xlink" content-type="dwc:institutional_code" xlink:title="Smithsonian Institution, U.S. National Museum of Natural History" xlink:href="http://grbio.org/institution/smithsonian-institution-national-museum-natural-history-0" xlink:type="simple">USNM</named-content> 1522428.</p></tp:treatment-sec><tp:treatment-sec sec-type="diagnosis" id="SECID0EOKAC"><title>Diagnosis.</title><p>Antenna 1 of female subequal to peduncle of antenna 2; antenna 2 of male much longer than that of female; head, anterodorsal angle broadly subquadrate. Pereopods 3 and 4 propodus subrectangular, dactylus elongate, slender; pereopods 5 and 6 dactylus elongate, subequal to propodus in length; pereopod 7 basis posterior margin with several short setae, carpus and propodus, posterior margin with several spine groups, dactylus elongate, slender.</p><fig id="F1" position="float" orientation="portrait"><object-id xmlns:xlink="http://www.w3.org/1999/xlink" content-type="doi" xlink:type="simple">10.3897/zookeys.1159.102034.figure1</object-id><object-id xmlns:xlink="http://www.w3.org/1999/xlink" content-type="arpha" xlink:type="simple">5A275EDA-FB0A-5C93-8C21-3AC2F66630AF</object-id><label>Figure 1.</label><caption><p><italic><tp:taxon-name><tp:taxon-name-part taxon-name-part-type="genus" reg="Hartmanodes">Hartmanodes</tp:taxon-name-part><tp:taxon-name-part taxon-name-part-type="species" reg="nyei">nyei</tp:taxon-name-part></tp:taxon-name></italic>, female, 4.0 mm, pereopod 3, pereopod 3 dactyl with setae removed, pereopod 6 and 7, antennae 1 and 2; male, 3.5 mm, antenna 1 and antenna 2 (broken). Scale bars: 0.1 mm.</p></caption><graphic xmlns:xlink="http://www.w3.org/1999/xlink" xlink:href="zookeys-1159-037_article-102034__-g001.jpg" position="float" orientation="portrait" xlink:type="simple" id="oo_841935.jpg"><uri content-type="original_file" xlink:type="simple">https://binary.pensoft.net/fig/841935</uri></graphic></fig></tp:treatment-sec><tp:treatment-sec sec-type="distribution" id="SECID0ELLAC"><title>Distribution.</title><p>U.S.A.: Gulf of Mexico (<xref ref-type="bibr" rid="B15">Rakocinski et al. 1993</xref>), South Florida (<xref ref-type="bibr" rid="B17">Shoemaker 1933</xref>; <xref ref-type="bibr" rid="B20">Thomas 1993</xref>), Pacific California (<xref ref-type="bibr" rid="B1">Barnard 1962</xref>; <xref ref-type="bibr" rid="B7">Bousfield and Chevrier 1996</xref>); South America: Brazil (<xref ref-type="bibr" rid="B17">Shoemaker 1933</xref>); Central America: Belize (<xref ref-type="bibr" rid="B20">Thomas 1993</xref>), Panama (present study).</p><fig id="F2" position="float" orientation="portrait"><object-id xmlns:xlink="http://www.w3.org/1999/xlink" content-type="doi" xlink:type="simple">10.3897/zookeys.1159.102034.figure2</object-id><object-id xmlns:xlink="http://www.w3.org/1999/xlink" content-type="arpha" xlink:type="simple">92CEB79C-F219-5E4E-8A31-3AFFE340DAA7</object-id><label>Figure 2.</label><caption><p><italic><tp:taxon-name><tp:taxon-name-part taxon-name-part-type="genus" reg="Hartmanodes">Hartmanodes</tp:taxon-name-part><tp:taxon-name-part taxon-name-part-type="species" reg="nyei">nyei</tp:taxon-name-part></tp:taxon-name></italic>, female, 4.0 mm, gnathopods 1 and 2 lateral. Scale bar 0.1 mm.</p></caption><graphic xmlns:xlink="http://www.w3.org/1999/xlink" xlink:href="zookeys-1159-037_article-102034__-g002.jpg" position="float" orientation="portrait" xlink:type="simple" id="oo_841936.jpg"><uri content-type="original_file" xlink:type="simple">https://binary.pensoft.net/fig/841936</uri></graphic></fig></tp:treatment-sec><tp:treatment-sec sec-type="ecology" id="SECID0EFNAC"><title>Ecology.</title><p>These amphipods burrow into sand in shallow subtidal habitats.</p></tp:treatment-sec><tp:treatment-sec><!--Section generated to contain objects referenced in tp:taxon-treatment.--><fig id="F6" position="float" orientation="portrait"><object-id xmlns:xlink="http://www.w3.org/1999/xlink" content-type="doi" xlink:type="simple">10.3897/zookeys.1159.102034.figure6</object-id><object-id xmlns:xlink="http://www.w3.org/1999/xlink" content-type="arpha" xlink:type="simple">36ACEDBC-2E2F-5178-A01B-50FF52C2BCE7</object-id><label>Figure 6.</label><caption><p>Photographs of live specimens <bold>A</bold><italic><tp:taxon-name><tp:taxon-name-part taxon-name-part-type="genus" reg="Hartmanodes">Hartmanodes</tp:taxon-name-part><tp:taxon-name-part taxon-name-part-type="species" reg="nyei">nyei</tp:taxon-name-part></tp:taxon-name></italic>, male <bold>B</bold><italic><tp:taxon-name><tp:taxon-name-part taxon-name-part-type="genus" reg="Synchelidium">Synchelidium</tp:taxon-name-part><tp:taxon-name-part taxon-name-part-type="species" reg="purpurivitellum">purpurivitellum</tp:taxon-name-part></tp:taxon-name></italic> sp. nov. female. Scale bar: 1.0 mm.</p></caption><graphic xmlns:xlink="http://www.w3.org/1999/xlink" xlink:href="zookeys-1159-037_article-102034__-g006.jpg" position="float" orientation="portrait" xlink:type="simple" id="oo_841940.jpg"><uri content-type="original_file" xlink:type="simple">https://binary.pensoft.net/fig/841940</uri></graphic></fig></tp:treatment-sec><ref-list><ref id="B7"><mixed-citation xmlns:xlink="http://www.w3.org/1999/xlink" xlink:type="simple"><person-group><name name-style="western"><surname>Bousfield</surname><given-names>EL</given-names></name><name name-style="western"><surname>Chevrier</surname><given-names>A</given-names></name></person-group> (<year>1996</year>) <article-title>The Amphipod Family <tp:taxon-name><tp:taxon-name-part taxon-name-part-type="family">Oedicerotidae</tp:taxon-name-part></tp:taxon-name> on the Pacific Coast of North America. 1. The <italic><tp:taxon-name><tp:taxon-name-part taxon-name-part-type="genus">Monoculodes</tp:taxon-name-part></tp:taxon-name></italic> &amp; <italic><tp:taxon-name><tp:taxon-name-part taxon-name-part-type="genus">Synchelidium</tp:taxon-name-part></tp:taxon-name></italic> Generic Complexes.</article-title><source>Systematics and Distributional Ecology: Amphipacifica</source><volume>2</volume>(<issue>2</issue>): <fpage>75</fpage>–<lpage>148</lpage>.</mixed-citation></ref><ref id="B9"><mixed-citation xmlns:xlink="http://www.w3.org/1999/xlink" xlink:type="simple"><person-group><name name-style="western"><surname>LeCroy</surname><given-names>SE</given-names></name></person-group> (<year>2000</year>) An Illustrated Identification Guide to The Nearshore Marine and Estuarine Gammaridean <tp:taxon-name><tp:taxon-name-part taxon-name-part-type="order">Amphipoda</tp:taxon-name-part></tp:taxon-name> of Florida: Families <tp:taxon-name><tp:taxon-name-part taxon-name-part-type="family">Gammaridae</tp:taxon-name-part></tp:taxon-name>, <tp:taxon-name><tp:taxon-name-part taxon-name-part-type="family">Hadziidae</tp:taxon-name-part></tp:taxon-name>, <tp:taxon-name><tp:taxon-name-part taxon-name-part-type="family">Isaeidae</tp:taxon-name-part></tp:taxon-name>, <tp:taxon-name><tp:taxon-name-part taxon-name-part-type="family">Melitidae</tp:taxon-name-part></tp:taxon-name> and <tp:taxon-name><tp:taxon-name-part taxon-name-part-type="family">Oedicerotidae</tp:taxon-name-part></tp:taxon-name>. Florida Department of Environmental Protection Annual Report Contract No. WM724 1: 1–195.</mixed-citation></ref><ref id="B15"><mixed-citation xmlns:xlink="http://www.w3.org/1999/xlink" xlink:type="simple"><person-group><name name-style="western"><surname>Rakocinski</surname><given-names>CF</given-names></name><name name-style="western"><surname>Heard</surname><given-names>RW</given-names></name><name name-style="western"><surname>LeCroy</surname><given-names>SE</given-names></name><name name-style="western"><surname>McLelland</surname><given-names>JA</given-names></name><name name-style="western"><surname>Simons</surname><given-names>T</given-names></name></person-group> (<year>1993</year>) <article-title>Seaward change and zonation of the sandy shore macrofauna at Perdido Key, Florida, U.S.A. Estuarine.</article-title><source>Coastal and Shelf Science</source><volume>36</volume>(<issue>1</issue>): <fpage>81</fpage>–<lpage>104</lpage>. <ext-link xlink:href="10.1006/ecss.1993.1007" ext-link-type="doi" xlink:type="simple">https://doi.org/10.1006/ecss.1993.1007</ext-link></mixed-citation></ref><ref id="B17"><mixed-citation xmlns:xlink="http://www.w3.org/1999/xlink" xlink:type="simple"><person-group><name name-style="western"><surname>Shoemaker</surname><given-names>CR</given-names></name></person-group> (<year>1933</year>) <article-title><tp:taxon-name><tp:taxon-name-part taxon-name-part-type="order">Amphipoda</tp:taxon-name-part></tp:taxon-name> from Florida and the West Indies.</article-title><source>American Museum Novitates</source><volume>598</volume>: <fpage>1</fpage>–<lpage>24</lpage>.</mixed-citation></ref><ref id="B20"><mixed-citation xmlns:xlink="http://www.w3.org/1999/xlink" xlink:type="simple"><person-group><name name-style="western"><surname>Thomas</surname><given-names>JD</given-names></name></person-group> (<year>1993</year>) <article-title>Identification manual for marine <tp:taxon-name><tp:taxon-name-part taxon-name-part-type="order">Amphipoda</tp:taxon-name-part></tp:taxon-name> (<tp:taxon-name><tp:taxon-name-part taxon-name-part-type="suborder">Gammaridea</tp:taxon-name-part></tp:taxon-name>): I. Common coral reef and rocky bottom amphipods of South Florida. Florida Department of Environmental Protection Final Report Contract No.</article-title><source>SP</source><volume>290</volume>: <fpage>1</fpage>–<lpage>83</lpage>.</mixed-citation></ref><ref id="B1"><mixed-citation xmlns:xlink="http://www.w3.org/1999/xlink" xlink:type="simple"><person-group><name name-style="western"><surname>Barnard</surname><given-names>JL</given-names></name></person-group> (<year>1962</year>) <article-title>Benthic marine <tp:taxon-name><tp:taxon-name-part taxon-name-part-type="order">Amphipoda</tp:taxon-name-part></tp:taxon-name> of southern California: Family <tp:taxon-name><tp:taxon-name-part taxon-name-part-type="family">Oedicerotidae</tp:taxon-name-part></tp:taxon-name>.</article-title><source>Pacific Naturalist</source><volume>3</volume>(<issue>12</issue>): <fpage>349</fpage>–<lpage>371</lpage>. <ext-link xlink:href="http://hdl.handle.net/1834/27427" ext-link-type="uri" xlink:type="simple">http://hdl.handle.net/1834/27427</ext-link></mixed-citation></ref></ref-list></tp:taxon-treatment>
