# Supplementary material for: ﻿Caribbean Amphipoda (Crustacea) of Panama. Part I: parvorder Oedicerotidira
Source: Zookeys. 2023 Apr 24;1159:37–50. doi: 10.3897/zookeys.1159.102034 (PMC10193143; doi:10.3897/zookeys.1159.102034)
Supplement: XML Treatment for Synchelidium purpurivitellum [file zookeys.1159.102034-treatment4.xml]

<!DOCTYPE tp:taxon-treatment
  PUBLIC "-//TaxonX//DTD Taxonomic Treatment Publishing DTD v0 20100105//EN" "tax-treatment-NSO.dtd">
<tp:taxon-treatment xmlns:tp="http://www.plazi.org/taxpub"><tp:treatment-meta><kwd-group><label>Taxon classification</label><kwd>
                  <named-content content-type="kingdom">Animalia</named-content>
                </kwd><kwd>
                  <named-content content-type="order">Amphipoda</named-content>
                </kwd><kwd>
                  <named-content content-type="family">Oedicerotidae</named-content>
                </kwd></kwd-group><mixed-citation publication-type="journal"><person-group><name><surname>Durham</surname><given-names>Elizabeth L.</given-names></name><name><surname>White</surname><given-names>Kristine N.</given-names></name></person-group><article-title>﻿Caribbean <tp:taxon-name><tp:taxon-name-part taxon-name-part-type="order">Amphipoda</tp:taxon-name-part></tp:taxon-name> (<tp:taxon-name><tp:taxon-name-part taxon-name-part-type="subphylum">Crustacea</tp:taxon-name-part></tp:taxon-name>) of Panama. Part I: parvorder <tp:taxon-name><tp:taxon-name-part taxon-name-part-type="parvorder">Oedicerotidira</tp:taxon-name-part></tp:taxon-name></article-title><source>Zookeys</source><day>24</day><month>04</month><year>2023</year><volume>1159</volume><fpage>37</fpage><lpage>50</lpage><pub-id pub-id-type="doi">10.3897/zookeys.1159.102034</pub-id></mixed-citation></tp:treatment-meta><tp:nomenclature><label>﻿</label><tp:taxon-name>
                <object-id xmlns:xlink="http://www.w3.org/1999/xlink" content-type="arpha" xlink:type="simple">BCECAA45-5BE1-57E7-B9A2-83D8562C9053</object-id>
                <tp:taxon-name-part taxon-name-part-type="genus" reg="Synchelidium">Synchelidium</tp:taxon-name-part>
                <tp:taxon-name-part taxon-name-part-type="species" reg="purpurivitellum">purpurivitellum</tp:taxon-name-part>
                <object-id xmlns:xlink="http://www.w3.org/1999/xlink" content-type="zoobank" xlink:type="simple">https://zoobank.org/117F5F75-7DE0-403D-8C9E-34DCB11C8EC1</object-id>
              </tp:taxon-name><tp:taxon-status xmlns:xlink="http://www.w3.org/1999/xlink" xlink:type="simple">sp. nov.</tp:taxon-status><xref ref-type="fig" rid="F3">Figs 3</xref><xref ref-type="fig" rid="F4">, 4</xref><xref ref-type="fig" rid="F5">, 5</xref><xref ref-type="fig" rid="F6">, 6B</xref></tp:nomenclature><tp:treatment-sec sec-type="type locality" id="SECID0EJAAE"><title>Type locality.</title><p>Bocas del Toro, Panama: Crawl Cay, <named-content xmlns:xlink="http://www.w3.org/1999/xlink" content-type="dwc:verbatimCoordinates" xlink:type="simple"><named-content content-type="geo-json" specific-use="{&#34;type&#34;:&#34;Point&#34;,&#34;coordinates&#34;:[-82.129000,9.247500]}" id="NCID0ESAAE" xlink:type="simple">9.2475°N, 82.1290°W</named-content></named-content>, depth 5 m, in sand.</p></tp:treatment-sec><tp:treatment-sec sec-type="material" id="SECID0EXAAE"><title>Material examined.</title><p><bold><italic>Holotype</italic></bold>: Panama • 1 ♀, 2.3 mm; Bocas del Toro, Crawl Cay; <named-content xmlns:xlink="http://www.w3.org/1999/xlink" content-type="dwc:verbatimCoordinates" xlink:type="simple"><named-content content-type="geo-json" specific-use="{&#34;type&#34;:&#34;Point&#34;,&#34;coordinates&#34;:[-82.129000,9.247500]}" id="NCID0EFBAE" xlink:type="simple">9.2475°N, 82.1290°W</named-content></named-content>; depth 5 m, in sand; 12 Aug 2021; K.N. White leg; <named-content xmlns:xlink="http://www.w3.org/1999/xlink" content-type="dwc:institutional_code" xlink:title="Smithsonian Institution, U.S. National Museum of Natural History" xlink:href="http://grbio.org/institution/smithsonian-institution-national-museum-natural-history-0" xlink:type="simple">USNM</named-content> 1522429.</p><p><bold><italic>Paratypes</italic></bold>: Panama • 1 ♂, 2.0 mm; same station data as for preceding; <named-content xmlns:xlink="http://www.w3.org/1999/xlink" content-type="dwc:institutional_code" xlink:title="Smithsonian Institution, U.S. National Museum of Natural History" xlink:href="http://grbio.org/institution/smithsonian-institution-national-museum-natural-history-0" xlink:type="simple">USNM</named-content> 1522430 • 1 ♀, 2.0 mm; same station data as for preceding; <named-content xmlns:xlink="http://www.w3.org/1999/xlink" content-type="dwc:institutional_code" xlink:title="Smithsonian Institution, U.S. National Museum of Natural History" xlink:href="http://grbio.org/institution/smithsonian-institution-national-museum-natural-history-0" xlink:type="simple">USNM</named-content> 1522431.</p><p><bold><italic>Other material</italic></bold>: Panama • 2 ♀, 1 ♂, 3 juvenile, same station data as for preceding; <named-content xmlns:xlink="http://www.w3.org/1999/xlink" content-type="dwc:institutional_code" xlink:title="Smithsonian Institution, U.S. National Museum of Natural History" xlink:href="http://grbio.org/institution/smithsonian-institution-national-museum-natural-history-0" xlink:type="simple">USNM</named-content> 1522432.</p></tp:treatment-sec><tp:treatment-sec sec-type="diagnosis" id="SECID0EMCAE"><title>Diagnosis.</title><p>Gnathopod 1 propodus, palm regularly toothed. Gnathopod 2 propodus slender, 6 × length of dactyl. Pereopod 3 propodus with anteroproximal margin longer than anterodistal margin, dactylus short, stubby. Coxa 4 posteroventral angle slightly produced. Coxa 6 posteroventral angle narrowly rounded. Pereopod 7 merus with spines on posterior margin slightly shorter than width of article. Epimeron 3 anteroventral margin narrowly produced. Telson thickened dorsoventrally, narrowing distally, apex subtruncate with two medium setae dorsolaterally, two short setae medially.</p><fig id="F3" position="float" orientation="portrait"><object-id xmlns:xlink="http://www.w3.org/1999/xlink" content-type="doi" xlink:type="simple">10.3897/zookeys.1159.102034.figure3</object-id><object-id xmlns:xlink="http://www.w3.org/1999/xlink" content-type="arpha" xlink:type="simple">7962FA15-DF6B-5080-9B72-6622438F7AA7</object-id><label>Figure 3.</label><caption><p><italic><tp:taxon-name><tp:taxon-name-part taxon-name-part-type="genus" reg="Synchelidium">Synchelidium</tp:taxon-name-part><tp:taxon-name-part taxon-name-part-type="species" reg="purpurivitellum">purpurivitellum</tp:taxon-name-part></tp:taxon-name></italic> sp. nov. holotype female, 2.3 mm, habitus; paratype male, 2.0 mm: head, antennae broken. Scale bars: 0.5 mm.</p></caption><graphic xmlns:xlink="http://www.w3.org/1999/xlink" xlink:href="zookeys-1159-037_article-102034__-g003.jpg" position="float" orientation="portrait" xlink:type="simple" id="oo_841937.jpg"><uri content-type="original_file" xlink:type="simple">https://binary.pensoft.net/fig/841937</uri></graphic></fig></tp:treatment-sec><tp:treatment-sec sec-type="description" id="SECID0EJDAE"><title>Description.</title><p><bold>Female</bold> (holotype, 2.3 mm). <bold><italic>Head</italic>.</bold> Rostrum deflexed, reaching ventral margin of head, not surpassing article 1 of antenna 1. Eyes large, covering entire anterior portion of head. Antenna 1 length surpassing peduncle of antenna 2, moderately setose, peduncle segments subequal; flagellum 5-articulate. Antenna 2 is 1.2 × length of antenna 1, flagellum 5-articulate. Maxilliped, inner plate with four apical setae, outer plate with four or five distomedial, marginal setae. Lower lip, inner lobes rounded, outer lobes with large gape, apically setose. Maxilla 1 outer lobe with five apical plumose setae; palp bi-articulate, with three apical setae. Maxilla 2 inner plate with two apical setae, outer plate with three apical setae. Mandibles similar, incisors dentate; left mandible lacinia mobilis 6-dentate, right mandible lacinia mobilis 4-dentate; four accessory spines; molar process small; palp tri-articulate, article 2 with three setae, article 3 subequal in length with article 1, with two or three setae. Upper lip asymmetrical, apically setose.</p><fig id="F4" position="float" orientation="portrait"><object-id xmlns:xlink="http://www.w3.org/1999/xlink" content-type="doi" xlink:type="simple">10.3897/zookeys.1159.102034.figure4</object-id><object-id xmlns:xlink="http://www.w3.org/1999/xlink" content-type="arpha" xlink:type="simple">FC8C6DE2-E71A-5F3C-A3AE-E8BA2516AAF3</object-id><label>Figure 4.</label><caption><p><italic><tp:taxon-name><tp:taxon-name-part taxon-name-part-type="genus" reg="Synchelidium">Synchelidium</tp:taxon-name-part><tp:taxon-name-part taxon-name-part-type="species" reg="purpurivitellum">purpurivitellum</tp:taxon-name-part></tp:taxon-name></italic> sp. nov. holotype female, 2.3 mm, gnathopods 1 and 2 lateral, G1 medial palm, left mandible, maxilla 1 and 2; paratype male, 2.0 mm: pereopod 7 (dactyl broken), telson. Scale bars: 0.1 mm.</p></caption><graphic xmlns:xlink="http://www.w3.org/1999/xlink" xlink:href="zookeys-1159-037_article-102034__-g004.jpg" position="float" orientation="portrait" xlink:type="simple" id="oo_841938.jpg"><uri content-type="original_file" xlink:type="simple">https://binary.pensoft.net/fig/841938</uri></graphic></fig><p><bold><italic>Pereon</italic>.</bold> Coxae weakly setose on distal margin; coxae 1–3 subrectangular; coxa 4 subquadrate, slightly produced posterodistally. Gnathopod 1 subchelate; basis with few short setae on anterior margin; merus not expanded; carpal lobe reaching palmar angle, with two distal setae; propodus ovate, palm oblique, regularly toothed, defined by blunt tipped spine; dactylus reaching palmar angle. Gnathopod 2 chelate; basis slender, with one short seta on anterodistal margin; propodus minutely toothed on cutting edge of fixed finger, sparsely setose; total length of dactylus one-sixth of propodus, smooth. Pereopods 3 and 4 bases slender, with long plumose setae on anterodistal and posterodistal margins; propodus with anteroproximal margin longer than anterodistal margin; dactylus short, stout, one-fourth length of propodus. Pereopod 5 basis anterior margin with distally located plumose setae and a single row of medial plumose setae along the midline; propodus subequal to carpus. Pereopod 6 moderately setose; propodus subequal to carpus. Pereopod 7 basis subrectangular, lacking posterodistal lobe, posterior margin lined with short setae; dactylus styliform, at least as long as propodus (broken).</p><fig id="F5" position="float" orientation="portrait"><object-id xmlns:xlink="http://www.w3.org/1999/xlink" content-type="doi" xlink:type="simple">10.3897/zookeys.1159.102034.figure5</object-id><object-id xmlns:xlink="http://www.w3.org/1999/xlink" content-type="arpha" xlink:type="simple">6AB4590D-806C-55A8-B691-376166200E11</object-id><label>Figure 5.</label><caption><p><italic><tp:taxon-name><tp:taxon-name-part taxon-name-part-type="genus" reg="Synchelidium">Synchelidium</tp:taxon-name-part><tp:taxon-name-part taxon-name-part-type="species" reg="purpurivitellum">purpurivitellum</tp:taxon-name-part></tp:taxon-name></italic> sp. nov. holotype female, 2.3 mm, antennae 1 and 2, pereopods 3 and 4, uropods 1–3; paratype male, 2.0 mm: maxilliped. Scale bars: 0.1 mm.</p></caption><graphic xmlns:xlink="http://www.w3.org/1999/xlink" xlink:href="zookeys-1159-037_article-102034__-g005.jpg" position="float" orientation="portrait" xlink:type="simple" id="oo_841939.jpg"><uri content-type="original_file" xlink:type="simple">https://binary.pensoft.net/fig/841939</uri></graphic></fig><p><bold><italic>Pleon</italic>.</bold> Epimera 1–3 margins smooth, bare; epimeron 3, posteroventral margin evenly rounded. Uropod 1, peduncle 1.2 × length of outer ramus, inner and outer rami subequal in length, inner ramus with one robust marginal seta, outer ramus with four robust setae, inner and outer rami lined with fine setae. Uropod 2 peduncle subequal in length to outer ramus, inner ramus broken, inner ramus with one robust marginal seta, outer ramus with three robust setae, inner and outer rami lined with fine setae. Uropod 3 peduncle 0.3 × length of outer ramus, inner ramus 1.2 × length of outer ramus, each ramus with one robust seta, lined with fine setae. Telson thickened dorsoventrally, narrowing distally, apex subtruncate with two medium setae dorsolaterally, two short setae medially.</p><fig id="F6" position="float" orientation="portrait"><object-id xmlns:xlink="http://www.w3.org/1999/xlink" content-type="doi" xlink:type="simple">10.3897/zookeys.1159.102034.figure6</object-id><object-id xmlns:xlink="http://www.w3.org/1999/xlink" content-type="arpha" xlink:type="simple">36ACEDBC-2E2F-5178-A01B-50FF52C2BCE7</object-id><label>Figure 6.</label><caption><p>Photographs of live specimens <bold>A</bold><italic><tp:taxon-name><tp:taxon-name-part taxon-name-part-type="genus" reg="Hartmanodes">Hartmanodes</tp:taxon-name-part><tp:taxon-name-part taxon-name-part-type="species" reg="nyei">nyei</tp:taxon-name-part></tp:taxon-name></italic>, male <bold>B</bold><italic><tp:taxon-name><tp:taxon-name-part taxon-name-part-type="genus" reg="Synchelidium">Synchelidium</tp:taxon-name-part><tp:taxon-name-part taxon-name-part-type="species" reg="purpurivitellum">purpurivitellum</tp:taxon-name-part></tp:taxon-name></italic> sp. nov. female. Scale bar: 1.0 mm.</p></caption><graphic xmlns:xlink="http://www.w3.org/1999/xlink" xlink:href="zookeys-1159-037_article-102034__-g006.jpg" position="float" orientation="portrait" xlink:type="simple" id="oo_841940.jpg"><uri content-type="original_file" xlink:type="simple">https://binary.pensoft.net/fig/841940</uri></graphic></fig><p><bold>Male</bold> (paratype, 2.0 mm). Similar in all aspects to the female with the exception of the following: Eye slightly larger; antenna 2 flagellum elongate, at least 0.5 × body length (broken); gnathopods 1 and 2 bases slightly wider than in female.</p></tp:treatment-sec><tp:treatment-sec sec-type="etymology" id="SECID0E5GAE"><title>Etymology.</title><p>After the Latin <italic>purpur</italic>, meaning purple and <italic>vitellum</italic>, meaning yolk and referring to the striking purple color of the eggs in the brood pouch of females of this species.</p></tp:treatment-sec><tp:treatment-sec sec-type="distribution" id="SECID0EIHAE"><title>Distribution.</title><p>Panama: Bocas del Toro (present study).</p></tp:treatment-sec><tp:treatment-sec sec-type="ecology" id="SECID0ENHAE"><title>Ecology.</title><p>These amphipods burrow into sand in shallow subtidal habitats.</p></tp:treatment-sec><tp:treatment-sec sec-type="remarks" id="SECID0ESHAE"><title>Remarks.</title><p><italic><tp:taxon-name><tp:taxon-name-part taxon-name-part-type="genus" reg="Synchelidium">Synchelidium</tp:taxon-name-part><tp:taxon-name-part taxon-name-part-type="species" reg="purpurivitellum">purpurivitellum</tp:taxon-name-part></tp:taxon-name></italic> sp. nov. is similar to the geographically close species <italic><tp:taxon-name><tp:taxon-name-part taxon-name-part-type="genus" reg="Americhelidium">Americhelidium</tp:taxon-name-part><tp:taxon-name-part taxon-name-part-type="species" reg="americanum">americanum</tp:taxon-name-part></tp:taxon-name></italic> in many aspects, but differs in having a strongly toothed gnathopod 1 propodal palm (smooth in <italic><tp:taxon-name><tp:taxon-name-part taxon-name-part-type="genus" reg="Americhelidium">A.</tp:taxon-name-part><tp:taxon-name-part taxon-name-part-type="species" reg="americanum">americanum</tp:taxon-name-part></tp:taxon-name></italic>), a broadly rounded posteroventral corner of epimeron 2 (produced in <italic><tp:taxon-name><tp:taxon-name-part taxon-name-part-type="genus" reg="Americhelidium">A.</tp:taxon-name-part><tp:taxon-name-part taxon-name-part-type="species" reg="americanum">americanum</tp:taxon-name-part></tp:taxon-name></italic>), and lacking the posterodistal lobe found on the basis of pereopod 7 in <italic><tp:taxon-name><tp:taxon-name-part taxon-name-part-type="genus" reg="Americhelidium">A.</tp:taxon-name-part><tp:taxon-name-part taxon-name-part-type="species" reg="americanum">americanum</tp:taxon-name-part></tp:taxon-name></italic>.</p><p>Within the genus, <italic><tp:taxon-name><tp:taxon-name-part taxon-name-part-type="genus" reg="Synchelidium">Synchelidium</tp:taxon-name-part><tp:taxon-name-part taxon-name-part-type="species" reg="purpurivitellum">purpurivitellum</tp:taxon-name-part></tp:taxon-name></italic> sp. nov. is most similar to <italic><tp:taxon-name><tp:taxon-name-part taxon-name-part-type="genus" reg="Synchelidium">Synchelidium</tp:taxon-name-part><tp:taxon-name-part taxon-name-part-type="species" reg="maculatum">maculatum</tp:taxon-name-part></tp:taxon-name></italic> Stebbing, 1906, sharing the long gnathopod 1 carpus and toothed propodus palm, minute pereopod 3 and 4 dactyls, and rounded posteroventral corner of epimeron 2. It differs from <italic><tp:taxon-name><tp:taxon-name-part taxon-name-part-type="genus" reg="Synchelidium">S.</tp:taxon-name-part><tp:taxon-name-part taxon-name-part-type="species" reg="maculatum">maculatum</tp:taxon-name-part></tp:taxon-name></italic> in having shorter antenna 1 flagellum, subrectangular gnathopod 1 propodus (ovate in <italic><tp:taxon-name><tp:taxon-name-part taxon-name-part-type="genus" reg="Synchelidium">S.</tp:taxon-name-part><tp:taxon-name-part taxon-name-part-type="species" reg="maculatum">maculatum</tp:taxon-name-part></tp:taxon-name></italic>), and subtruncate telson (rounded in <italic><tp:taxon-name><tp:taxon-name-part taxon-name-part-type="genus" reg="Synchelidium">S.</tp:taxon-name-part><tp:taxon-name-part taxon-name-part-type="species" reg="maculatum">maculatum</tp:taxon-name-part></tp:taxon-name></italic>). The subtruncate telson distinguishes <italic><tp:taxon-name><tp:taxon-name-part taxon-name-part-type="genus" reg="Synchelidium">S.</tp:taxon-name-part><tp:taxon-name-part taxon-name-part-type="species" reg="purpurivitellum">purpurivitellum</tp:taxon-name-part></tp:taxon-name></italic> sp. nov. from all other <italic><tp:taxon-name><tp:taxon-name-part taxon-name-part-type="genus" reg="Synchelidium">Synchelidium</tp:taxon-name-part></tp:taxon-name></italic> species, but this character most resembles <italic><tp:taxon-name><tp:taxon-name-part taxon-name-part-type="genus" reg="Synchelidium">Synchelidium</tp:taxon-name-part><tp:taxon-name-part taxon-name-part-type="species" reg="intermedium">intermedium</tp:taxon-name-part></tp:taxon-name></italic> Sars, 1892, which has a truncate telson.</p></tp:treatment-sec></tp:taxon-treatment>
