# Supplementary material for: ﻿Caribbean Amphipoda (Crustacea) of Panama. Part I: parvorder Oedicerotidira
Source: Zookeys. 2023 Apr 24;1159:37–50. doi: 10.3897/zookeys.1159.102034 (PMC10193143; doi:10.3897/zookeys.1159.102034)
Supplement: Supplementary material 1 — Collection data for Caribbean Oedicerotidira of Panama [file zookeys-1159-037_article-102034__-s001.xlsx]

## Sheet: Sheet1
Species	Latitutude	Longitude	Location	Date	Depth	Habitat	Collector
Hartmanodes nyei	9.2475	-82.129	Crawl Caye, Bocas del Toro, Panama	2021-08-12	5m	Sand	K.N. White
Hartmanodes nyei	9.2376	-82.1438	Crawl Caye, Bocas del Toro, Panama	2021-08-11	2m	Sand	K.N. White
Synchelidum purpurivitellum sp.nov.	9.2475	-82.129	Crawl Caye, Bocas del Toro, Panama	2021-08-12	5m	Sand	K.N. White
